# Supplementary material for: Jurassic paleosurfaces with fecal mounds reveal the last supper of arenicolid worms
Source: Sci Rep. 2024 Jan 6;14:709. doi: 10.1038/s41598-023-51103-2 (PMC10771522; doi:10.1038/s41598-023-51103-2)
Supplement: Supplementary file 5 — Supplementary Table S1. [file 41598_2023_51103_MOESM5_ESM.xlsx]

## Sheet: Hoja1
Playa España samples
Sample	Nº Sp	Dm	dm	%	sd	centered/off center	fsd	fsd	fsd	average fsd	h	location
MUJA-3596	1	35.6	32.0		3	c	2	2	2	2	5	trough
	2	31.2	30		3	d	1.8	1.8	1.9	1.83333	4	trough
	3	16.9	14.9				0.9	0.9	0.9	0.9	3	slope
	4	33.2	30.8		2.8		1.8	1.7	1.6	1.7	5	trough
	5	24.55		1/2	3.6		1.8	1.5	1.6	1.63333		slope
	6	31.5	30.9				1.8	1.6	1.7	1.7	6	slope
MUJA-3826	7	26.1		1/2	2.4		2	1.9	2	1.96667		trough
	8	37.4	31		3.2	c	2.2	2.1	1.9	2.06667		slope
	9	29.4	20.8				1.5	1.7	1.8	1.66667		crest
	10	21.3	21		2.1	c	1.7	1.8	1.5	1.66667		trough
	11	31.6	22.4				1.7	1.9	1.9	1.83333		trough
	12	29.5	22.4		3.2	oc	1.6	1.8	1.6	1.66667		trough
	13	27.6	20.8		1.6	oc	1.7	1.6	1.8	1.66667		trough
MUJA-3594	14	26.7		1/2			1.6	1.5	1.7	1.6		trough
	15	27.2	23.4		2.8	oc	1.6	1.6	1.6	1.6	5	trough
	16	35.6	28.5	0.75			1.9	2	2.1	2	4	trough
	17	33.7	29.4		3.9	c	1.8	1.9	1.7	1.8	5	trough
	18	42.4	39.5		3.6	oc	2.5	2.3	2.2	2.33333	6	trough
	19	35.6	28.7		3.5	c	1.9	1.8	1.8	1.83333	6	trough
	20	34.3	26		2.6	oc	1.8	2	1.8	1.86667	5	trough
	21	35.6	30.2		3.8	oc	1.9	2	2	1.96667	5	trough
MUJA-3595	22	31	18.1	0.5			1.5	1.7	1.7	1.63333		trough
	23	28.7	27.2		3.2	oc	1.7	1.9	1.8	1.8	5	slope
	24	34.8	34.5				1.7	1.9	1.8	1.8	6	slope
	25	28.9	25.9				1.7	1.6	1.5	1.6	4	trough
	26	38.8	36.2		2.6	oc	1.2	1.4	1.5	1.36667	6	trough
	27	34.4	30.4				1.3	1.6	1.7	1.53333	5	trough
	28	39.7	37.3		3.2	oc	1.6	1.7	1.8	1.7	6	trough
	29	27.5	22.5		2.2	oc	1.4	1.5	1.3	1.4	3	slope
	30	32.4	28.3				1.2	1.3	1.3	1.26667	5	trough
	31	31.4	27		3.5	oc	1.9	1.8	1.9	1.86667	5	trough
	32	33.4	31.4				1.9	1.9	2	1.93333	5	trough
	33						1.9	1.8	1.9	1.86667		crest
MUJA-4559	34	40	24		2.5	oc	1.8	1.9	1.7	1.8	5	slope
Measurements in mm
Dm: maximun diameter of faecal cast
dm: minimun diameter of faecal cast
% preserved of the mound
sd: shaft diameter
Vertical burrow centered (c) or off-center (oc)
fsd: faecal string diameter
h: height
r: radius
