# Supplementary material for: Jurassic paleosurfaces with fecal mounds reveal the last supper of arenicolid worms
Source: Sci Rep. 2024 Jan 6;14:709. doi: 10.1038/s41598-023-51103-2 (PMC10771522; doi:10.1038/s41598-023-51103-2)
Supplement: Supplementary file 6 — Supplementary Table S2. [file 41598_2023_51103_MOESM6_ESM.xlsx]

## Sheet: Hoja1
Arroyo Solero samples
Sample	Nº Sp	Dm	dm	%	sd	centered/off center	fsd	fsd	fsd	average fcd
MUJA-4612	1	38.4	27.12		3.79	c	1.73	1.37	1.72	1.60667
	2	25.11	22.6		3.02	c	1.14	1.22	1.1	1.15333
	3	27.47		0.5			1.15	1.25	1.21	1.20333
	4	24.54	19.41		2.61	oc	0.96	0.9	1.18	1.01333
	5	27.14	23.7	0.75			1.07	1.04	0.87	0.993333
	6	23.47	18.95		1.76	c	0.85	1.11	0.99	0.983333
	7	17.84	14.78		1.16	c	0.61	0.77	0.77	0.716667
	8	18.67	17.03				0.7	0.97	1.1	0.923333
	9	20.99	19.69				1	1.11	2.11	1.40667
	10	15.71	14.1		1	c	0.8	0.8	0.69	0.763333
	11	18.21	17.66		1.92	oc	1.05	0.89	1.21	1.05
	12	16.29		0.5	1.83		0.96	0.74	0.79	0.83
	13	17.8	15.9	0.75	1.16		0.78	0.8	0.71	0.763333
MUJA-4613	14	26.5	19.37		2.38	c	1.28	1.18	1.52	1.32667
	15	28.53	25.83		2.6	oc	1.2	1.19	1.13	1.17333
	16	24.15	21.26		2.22	c	1.34	1.65	1.25	1.41333
	17	19.21	17.26		2.24	c	0.98	0.99	0.93	0.966667
	17	28.11	25.66		2.72	oc	1.67	1.21	1.3	1.39333
	19	22.25	20.46	0.5		c	1.43	1.68	1.48	1.53
	20	16.22	13.07		1.54		0.93	0.94	1.02	0.963333
	21	12.78	9.71	0.25			1.07	1.06	1.03	1.05333
	22	21.15	18.52		2.78	c	0.74	0.79	0.81	0.78
	23	21.35	17.43		1.49	c	0.66	0.82	0.76	0.746667
	24	23.55	23.43				0.91	0.87	0.93	0.903333
MUJA-4614	25	18.44	16.81		2.11	c	1.13	0.92	1.04	1.03
	26	22.4	21.68		1.79	c	0.94	0.97	1	0.97
	27	17.23		0.5	1.92		0.7	0.96	0.85	0.836667
MUJA-4615	27	30.98	25.18		2.4	c	1.17	1.08	1.02	1.09
	29	21.7	16.08				1.11	1.28	1.12	1.17
	30	22.46		0.5			0.8	0.81	0.78	0.796667
	31	30.7	19.6		2	c	1.1	0.9	0.7	0.9
MUJA-4616	32	19.6	17.7				1	1.1	0.8	1
	33				1.4		1	1.2	1	1.1
Measurements in mm
Dm: maximun diameter of faecal cast
dm: minimun diameter of faecal cast
% preserved of the mound
sd: shaft diameter
Vertical burrow centered (c) or off-center (oc)
fsd: faecal string diameter
